# Supplementary material for: ﻿Carexyankouensis, a new species of Cyperaceae from limestone landform in northern Guangdong, China
Source: PhytoKeys. 2025 Mar 24;254:77–85. doi: 10.3897/phytokeys.254.140929 (PMC11959286; doi:10.3897/phytokeys.254.140929)
Supplement: XML Treatment for Carex yankouensis [file phytokeys.254.140929-treatment1.xml]

<!DOCTYPE tp:taxon-treatment
  PUBLIC "-//TaxonX//DTD Taxonomic Treatment Publishing DTD v0 20100105//EN" "tax-treatment-NSO.dtd">
<tp:taxon-treatment xmlns:tp="http://www.plazi.org/taxpub"><tp:treatment-meta><kwd-group><label>Taxon classification</label><kwd>
              <named-content content-type="kingdom">Plantae</named-content>
            </kwd><kwd>
              <named-content content-type="order">Poales</named-content>
            </kwd><kwd>
              <named-content content-type="family">Cyperaceae</named-content>
            </kwd></kwd-group><mixed-citation publication-type="journal"><person-group><name><surname>Liu</surname><given-names>Ang</given-names></name><name><surname>Zhou</surname><given-names>Jian-jun</given-names></name><name><surname>Wu</surname><given-names>Lei</given-names></name><name><surname>Yu</surname><given-names>Xun-lin</given-names></name></person-group><article-title>﻿<italic><tp:taxon-name><tp:taxon-name-part taxon-name-part-type="genus" reg="Carex">Carex</tp:taxon-name-part><tp:taxon-name-part taxon-name-part-type="species" reg="yankouensis">yankouensis</tp:taxon-name-part></tp:taxon-name></italic>, a new species of <tp:taxon-name><tp:taxon-name-part taxon-name-part-type="family">Cyperaceae</tp:taxon-name-part></tp:taxon-name> from limestone landform in northern Guangdong, China</article-title><source>PhytoKeys</source><day>24</day><month>03</month><year>2025</year><volume>254</volume><fpage>77</fpage><lpage>85</lpage><pub-id pub-id-type="doi">10.3897/phytokeys.254.140929</pub-id></mixed-citation></tp:treatment-meta><tp:nomenclature><label>﻿</label><tp:taxon-name>
            <object-id xmlns:xlink="http://www.w3.org/1999/xlink" content-type="arpha" xlink:type="simple">D9EBAE00-40D1-5F91-BC63-6624B3B96D0D</object-id>
            <tp:taxon-name-part taxon-name-part-type="genus" reg="Carex">Carex</tp:taxon-name-part>
            <tp:taxon-name-part taxon-name-part-type="species" reg="yankouensis">yankouensis</tp:taxon-name-part>
            <object-id xmlns:xlink="http://www.w3.org/1999/xlink" content-type="ipni" xlink:type="simple">urn:lsid:ipni.org:names:77359144-1</object-id>
          </tp:taxon-name><tp:taxon-authority>X.L.Yu, A.Liu &amp; J.J.Zhou</tp:taxon-authority><tp:taxon-status xmlns:xlink="http://www.w3.org/1999/xlink" xlink:type="simple">sp. nov.</tp:taxon-status><xref ref-type="fig" rid="F1">Figs 1</xref><xref ref-type="fig" rid="F2">, 2</xref><xref ref-type="fig" rid="F3">, 3</xref></tp:nomenclature><tp:treatment-sec sec-type="diagnosis" id="SECID0EZFAC"><title>Diagnosis.</title><p>This new species is similar to <italic><tp:taxon-name><tp:taxon-name-part taxon-name-part-type="genus" reg="Carex">C.</tp:taxon-name-part><tp:taxon-name-part taxon-name-part-type="species" reg="brevicuspis">brevicuspis</tp:taxon-name-part></tp:taxon-name></italic> C. B. Clarke, but differs from it in having shorter culms (10–15 cm vs 20–55 cm) and spikes (1–1.5 cm vs 3.7–7 cm), leaves much wider (15–20–35 mm vs 5–10 mm) and lighter colored (pale green or yellow-green vs dark green), nutlet beak oblique (vs straight or slightly curved), and style base slightly thickened (vs conspicuously thickened) (Referring to Fig. <xref ref-type="fig" rid="F5">5</xref>, Table <xref ref-type="table" rid="T1">1</xref>).</p><table-wrap id="T1" position="float" orientation="portrait"><label>Table 1.</label><caption><p>Comparison of morphological characters between <italic><tp:taxon-name><tp:taxon-name-part taxon-name-part-type="genus" reg="Carex">Carex</tp:taxon-name-part><tp:taxon-name-part taxon-name-part-type="species" reg="yankouensis">yankouensis</tp:taxon-name-part></tp:taxon-name></italic> sp. nov. and <italic><tp:taxon-name><tp:taxon-name-part taxon-name-part-type="genus" reg="Carex">C.</tp:taxon-name-part><tp:taxon-name-part taxon-name-part-type="species" reg="brevicuspis">brevicuspis</tp:taxon-name-part></tp:taxon-name></italic>.</p></caption><table id="TID0EOLAE" rules="all"><tbody><tr><th rowspan="1" colspan="1">Characters</th><th rowspan="1" colspan="1"><italic><tp:taxon-name><tp:taxon-name-part taxon-name-part-type="genus" reg="Carex">Carex</tp:taxon-name-part><tp:taxon-name-part taxon-name-part-type="species" reg="yankouensis">yankouensis</tp:taxon-name-part></tp:taxon-name></italic> sp. nov.</th><th rowspan="1" colspan="1">
                    <italic>
                      <tp:taxon-name><tp:taxon-name-part taxon-name-part-type="genus" reg="Carex">C.</tp:taxon-name-part><tp:taxon-name-part taxon-name-part-type="species" reg="brevicuspis">brevicuspis</tp:taxon-name-part></tp:taxon-name>
                    </italic>
                  </th></tr><tr><td rowspan="1" colspan="1">Culms</td><td rowspan="1" colspan="1">10–15 cm high</td><td rowspan="1" colspan="1">20–55 cm high</td></tr><tr><td rowspan="4" colspan="1">Leaves</td><td rowspan="1" colspan="1">15–20(-35) mm wide</td><td rowspan="1" colspan="1">5–10 mm wide</td></tr><tr><td rowspan="1" colspan="1">papery, soft</td><td rowspan="1" colspan="1">papery, hard</td></tr><tr><td rowspan="1" colspan="1">pale green or yellow-green</td><td rowspan="1" colspan="1">dark green</td></tr><tr><td rowspan="1" colspan="1">transverse veins between the leaf veins extremely distinct</td><td rowspan="1" colspan="1">transverse veins between the leaf veins diddly distinct</td></tr><tr><td rowspan="2" colspan="1">Spikes</td><td rowspan="1" colspan="1">terminal spike staminate, 1–3(-4) cm</td><td rowspan="1" colspan="1">terminal spike staminate, 2.5–4 cm</td></tr><tr><td rowspan="1" colspan="1">lateral spikes 1–1.5 × 0.6–0.8 cm</td><td rowspan="1" colspan="1">lateral spikes 3.7–7 × 0.9–1 cm</td></tr><tr><td rowspan="2" colspan="1">Nutlets</td><td rowspan="1" colspan="1">beak oblique</td><td rowspan="1" colspan="1">beak straight or slightly curved</td></tr><tr><td rowspan="1" colspan="1">style base slightly thickened</td><td rowspan="1" colspan="1">style base conspicuously thickened</td></tr></tbody></table></table-wrap><fig id="F1" position="float" orientation="portrait"><object-id xmlns:xlink="http://www.w3.org/1999/xlink" content-type="doi" xlink:type="simple">10.3897/phytokeys.254.140929.figure1</object-id><object-id xmlns:xlink="http://www.w3.org/1999/xlink" content-type="arpha" xlink:type="simple">83649B36-18EC-57AC-8C9A-4C781BDBC052</object-id><label>Figure 1.</label><caption><p><italic><tp:taxon-name><tp:taxon-name-part taxon-name-part-type="genus" reg="Carex">Carex</tp:taxon-name-part><tp:taxon-name-part taxon-name-part-type="species" reg="yankouensis">yankouensis</tp:taxon-name-part></tp:taxon-name></italic> sp. nov. <bold>A</bold> habit <bold>B</bold> plants, transverse veins between the leaf veins extremely distinct in the red circle <bold>C</bold> rhizome <bold>D</bold> inflorescences <bold>E</bold> spikelet in flower <bold>F</bold> spikelet in fruit <bold>G</bold> female glumes and stamens <bold>H</bold> yong utricles, Male glume and stigmas <bold>I</bold> nutlets. Photographs by Ang Liu. Scale bars: 5 mm.</p></caption><graphic xmlns:xlink="http://www.w3.org/1999/xlink" xlink:href="phytokeys-254-077_article-140929__-g001.jpg" position="float" orientation="portrait" xlink:type="simple" id="oo_1289546.jpg"><uri content-type="original_file" xlink:type="simple">https://binary.pensoft.net/fig/1289546</uri></graphic></fig><fig id="F2" position="float" orientation="portrait"><object-id xmlns:xlink="http://www.w3.org/1999/xlink" content-type="doi" xlink:type="simple">10.3897/phytokeys.254.140929.figure2</object-id><object-id xmlns:xlink="http://www.w3.org/1999/xlink" content-type="arpha" xlink:type="simple">D379AB5B-4BC6-5009-A371-D742DE5B8E82</object-id><label>Figure 2.</label><caption><p>SEM micromorphology of nutlets of <italic><tp:taxon-name><tp:taxon-name-part taxon-name-part-type="genus" reg="Carex">Carex</tp:taxon-name-part><tp:taxon-name-part taxon-name-part-type="species" reg="yankouensis">yankouensis</tp:taxon-name-part></tp:taxon-name></italic> sp. nov. <bold>A</bold> overview <bold>B</bold> angle constricted at middle <bold>C</bold> sexine ornamentation. The nutlets are from the holotype: <italic>Ang Liu</italic> LAYD01, <named-content xmlns:xlink="http://www.w3.org/1999/xlink" content-type="dwc:institutional_code" xlink:title="Herbarium of Forest Plants in Central South University of Forestry and Technology" xlink:href="http://grbio.org/institution/central-south-forestry-university" xlink:type="simple">CSFI</named-content> 076290. Scale bars: 1 mm (<bold>A</bold>); 500 μm (<bold>B</bold>); 50 μm (<bold>C</bold>).</p></caption><graphic xmlns:xlink="http://www.w3.org/1999/xlink" xlink:href="phytokeys-254-077_article-140929__-g002.jpg" position="float" orientation="portrait" xlink:type="simple" id="oo_1289547.jpg"><uri content-type="original_file" xlink:type="simple">https://binary.pensoft.net/fig/1289547</uri></graphic></fig><fig id="F3" position="float" orientation="portrait"><object-id xmlns:xlink="http://www.w3.org/1999/xlink" content-type="doi" xlink:type="simple">10.3897/phytokeys.254.140929.figure3</object-id><object-id xmlns:xlink="http://www.w3.org/1999/xlink" content-type="arpha" xlink:type="simple">76B18409-9F2F-58C9-A2C3-333C7B049584</object-id><label>Figure 3.</label><caption><p><italic><tp:taxon-name><tp:taxon-name-part taxon-name-part-type="genus" reg="Carex">Carex</tp:taxon-name-part><tp:taxon-name-part taxon-name-part-type="species" reg="yankouensis">yankouensis</tp:taxon-name-part></tp:taxon-name></italic> sp. nov. <bold>A</bold> plant <bold>B</bold> glumes <bold>C</bold> female glume and stamens <bold>D</bold> young utricle and stigmas <bold>E</bold> utricle <bold>F</bold> nutlet. Drawn by PhD Jing Tian; based on the holotype: <italic>Ang Liu</italic> LAYD01, <named-content xmlns:xlink="http://www.w3.org/1999/xlink" content-type="dwc:institutional_code" xlink:title="Herbarium of Forest Plants in Central South University of Forestry and Technology" xlink:href="http://grbio.org/institution/central-south-forestry-university" xlink:type="simple">CSFI</named-content> 076290 and cultivated plants from type locality.</p></caption><graphic xmlns:xlink="http://www.w3.org/1999/xlink" xlink:href="phytokeys-254-077_article-140929__-g003.jpg" position="float" orientation="portrait" xlink:type="simple" id="oo_1289548.jpg"><uri content-type="original_file" xlink:type="simple">https://binary.pensoft.net/fig/1289548</uri></graphic></fig></tp:treatment-sec><tp:treatment-sec sec-type="material" id="SECID0EAPAC"><title>Type.</title><p>China • Guangdong: Qingyuan City, Yingde County, Jiulong Town, Yankou, in dry limestone, elevation ca. 100–200 m, 4 April 2022, <italic>Ang Liu</italic> LAYD01 (Holotype <named-content xmlns:xlink="http://www.w3.org/1999/xlink" content-type="dwc:institutional_code" xlink:title="Herbarium of Forest Plants in Central South University of Forestry and Technology" xlink:href="http://grbio.org/institution/central-south-forestry-university" xlink:type="simple">CSFI</named-content>!, isotype HIB!, CSH! &amp; ZJFC!) (Referring to Fig. <xref ref-type="fig" rid="F4">4</xref>).</p><fig id="F4" position="float" orientation="portrait"><object-id xmlns:xlink="http://www.w3.org/1999/xlink" content-type="doi" xlink:type="simple">10.3897/phytokeys.254.140929.figure4</object-id><object-id xmlns:xlink="http://www.w3.org/1999/xlink" content-type="arpha" xlink:type="simple">A65F9851-DE3B-52E7-9B02-DF6208F6A88A</object-id><label>Figure 4.</label><caption><p>Holotype of <italic><tp:taxon-name><tp:taxon-name-part taxon-name-part-type="genus" reg="Carex">Carex</tp:taxon-name-part><tp:taxon-name-part taxon-name-part-type="species" reg="yankouensis">yankouensis</tp:taxon-name-part></tp:taxon-name></italic> sp.nov. (<italic>Ang Liu</italic> LAYD01, <named-content xmlns:xlink="http://www.w3.org/1999/xlink" content-type="dwc:institutional_code" xlink:title="Herbarium of Forest Plants in Central South University of Forestry and Technology" xlink:href="http://grbio.org/institution/central-south-forestry-university" xlink:type="simple">CSFI</named-content> 076290).</p></caption><graphic xmlns:xlink="http://www.w3.org/1999/xlink" xlink:href="phytokeys-254-077_article-140929__-g004.jpg" position="float" orientation="portrait" xlink:type="simple" id="oo_1289549.jpg"><uri content-type="original_file" xlink:type="simple">https://binary.pensoft.net/fig/1289549</uri></graphic></fig><fig id="F5" position="float" orientation="portrait"><object-id xmlns:xlink="http://www.w3.org/1999/xlink" content-type="doi" xlink:type="simple">10.3897/phytokeys.254.140929.figure5</object-id><object-id xmlns:xlink="http://www.w3.org/1999/xlink" content-type="arpha" xlink:type="simple">531E4411-FCF5-57B6-875B-4F26A14634C0</object-id><label>Figure 5.</label><caption><p>Morphological comparison of <italic><tp:taxon-name><tp:taxon-name-part taxon-name-part-type="genus" reg="Carex">Carex</tp:taxon-name-part><tp:taxon-name-part taxon-name-part-type="species" reg="yankouensis">yankouensis</tp:taxon-name-part></tp:taxon-name></italic> sp. nov. (<bold>A1–A3</bold>) and <italic><tp:taxon-name><tp:taxon-name-part taxon-name-part-type="genus" reg="Carex">C.</tp:taxon-name-part><tp:taxon-name-part taxon-name-part-type="species" reg="brevicuspis">brevicuspis</tp:taxon-name-part></tp:taxon-name></italic> (<bold>B1–B3</bold>) <bold>A1, B1</bold> plants <bold>A2, B2</bold> infructescence <bold>A3, B3</bold> nutlets. Photographs by Ang Liu.</p></caption><graphic xmlns:xlink="http://www.w3.org/1999/xlink" xlink:href="phytokeys-254-077_article-140929__-g005.jpg" position="float" orientation="portrait" xlink:type="simple" id="oo_1289550.jpg"><uri content-type="original_file" xlink:type="simple">https://binary.pensoft.net/fig/1289550</uri></graphic></fig></tp:treatment-sec><tp:treatment-sec sec-type="description" id="SECID0E3BAE"><title>Description.</title><p>Perennial herbs. <bold><italic>Rhizome</italic></bold> short, stout. <bold><italic>Culms</italic></bold> 10–15 cm tall, blunt trigonous, smooth, base clothed with brown fibrous sheaths. <bold><italic>Leaves</italic></bold> up to 30 cm long and 15–20(-35) mm wide, longer than culms, blades papery, soft, broadly linear, pale green or yellow-green, flat, margin entire, apex acuminate or tailed, distinctly transverse veins between the leaf veins. <bold><italic>Bracts</italic></bold> leaflike, much shorter than inflorescence, sheathing. <bold><italic>Spikes</italic></bold> 4–5, distant, the proximal spike usually nearly basal and far from the distal ones; terminal spike staminate, 1–3(-4) cm, linear, with a peduncle ca. 3 cm; lateral spikes mostly pistillate, sometimes with several male flowers at apex, 1–1.5 × 0.6–0.8 cm, narrowly cylindric, densely flowered, the proximal-most one with a peduncle 3–5 cm, smooth. <bold><italic>Glumes</italic></bold> ca. 3 × 1 mm, staminate and pistillate ones similar in morphology, linear-lanceolate, pale, edges transparent, green 3-veined costa ending at apex, the tip rounded. <bold><italic>Utricles</italic></bold> ca. 5 × 2 mm (including beak), longer than or nearly equaling glumes, obliquely patent, the body ovoid or obovoid, pale green, the walls herbaceous, the surface sparsely pubescent, many veined, contracted at both ends, the apex abruptly contracted into a ca. 3 mm long beak, orifice 2-lobed with sharp teeth. <bold><italic>Nutlets</italic></bold> ca. 2 × 1.5 mm, black-purple, ovate, trigonous, with 3 angles constricted at middle, faces concave at base, the epidermic cells forming an ornamentation of irregular polygons, base curved stipitate, apex abruptly contracted into an oblique beak, beak ca. 1 mm, slightly annulate at orifice; style base slightly thickened; stigmas 3.</p></tp:treatment-sec><tp:treatment-sec sec-type="phenology" id="SECID0E1CAE"><title>Phenology.</title><p>Flowers observed from November to December, fruits from March to April.</p></tp:treatment-sec><tp:treatment-sec sec-type="etymology" id="SECID0E6CAE"><title>Etymology.</title><p>The epithet of this new species is derived from the type locality. ‘Yankou’ is the locality name, which means the entrance of a karst cave in Chinese.</p></tp:treatment-sec><tp:treatment-sec sec-type="distribution" id="SECID0EEDAE"><title>Distribution and habitat.</title><p>This new species is currently only found in the limestone landform areas of Jiulong Town, and usually grows on the walls of limestone.</p></tp:treatment-sec><tp:treatment-sec sec-type="material" id="SECID0EJDAE"><title>Additional specimens examined</title><p><bold>(Paratypes).</bold> China • Guangdong: Qingyuan City, Yingde County, Jiulong Town, Hui long Park, in dry limestone, elevation ca. 120 m, 9 November 2023, <italic>Ang Liu</italic> LAYD06 (<named-content xmlns:xlink="http://www.w3.org/1999/xlink" content-type="dwc:institutional_code" xlink:title="Herbarium of Forest Plants in Central South University of Forestry and Technology" xlink:href="http://grbio.org/institution/central-south-forestry-university" xlink:type="simple">CSFI</named-content>!).</p></tp:treatment-sec><tp:treatment-sec sec-type="conservation status" id="SECID0EXDAE"><title>Conservation status.</title><p>At present, we have only found two populations with a total of about 200 individuals in the limestone areas of Jiulong Town. However, there are vast limestone landforms near the type location, and there may be distribution of this new species in these areas. Of course, we need a broader and deeper investigation to confirm that. According to the IUCN red list criteria (<xref ref-type="bibr" rid="B2">IUCN 2024</xref>), the conservation status of the new species should be better categorized as ‘Data Deficient (<abbrev xmlns:xlink="http://www.w3.org/1999/xlink" xlink:title="Data Deficient" id="ABBRID0EBEAE" xlink:type="simple">DD</abbrev>)’.</p></tp:treatment-sec><ref-list><ref id="B2"><mixed-citation xmlns:xlink="http://www.w3.org/1999/xlink" xlink:type="simple">IUCN (<year>2024</year>) Guidelines for Using the IUCN Red List Categories and Criteria. version 16. Prepared by the Standards and Petitions Subcommittee of the IUCN Species Survival Commission. <ext-link xlink:href="http://www.iucnredlist.org/resources/redlistguidelines" ext-link-type="uri" xlink:type="simple">http://www.iucnredlist.org/resources/redlistguidelines</ext-link></mixed-citation></ref></ref-list></tp:taxon-treatment>
